# Supplementary material for: Characterization of Bacillus anthracis replication and persistence on environmental substrates associated with wildlife anthrax outbreaks
Source: PLoS One. 2022 Sep 21;17(9):e0274645. doi: 10.1371/journal.pone.0274645 (PMC9491531; doi:10.1371/journal.pone.0274645)
Supplement: S1 Table — Fly volume and spot calculations determined using the data published in Rivers and McGregor [35]. (XLSX) [file pone.0274645.s003.xlsx]

## Sheet: Table S1
Species	Total Volume (µL)	Total Number of Spots	Volume (µL) per Round Spot	Number of Round Spots	Volume (µL) per Asymmetric Spot	Number of Asymmetric Spots	Volume (µL) per Translocation	Number of Translocations	Volume (µL) per Tarsal Tracks	Number of Tarsal Tracks
Resource
Sarcophaga bullata
Human Blood
Avg.	4.368	55.646	0.076	27.253	0.113	18.384	1.956*	0.269	0.004	8.224
Max.	4.926	58.322	0.097	32.113	0.12	21.86	2.987*	0.394	0.005	10.704
Min.	3.809	52.969	0.073	22.719	0.107	15.146	1.504*	0.154	0.003	5.936
Bovine Blood
Avg.	3.888	38.382	0.083	22.357	0.134	13.792	1.803*	0.26	0.066*	0.445
Max.	4.27	40.676	0.087	25.855	0.149	16.581	3.026*	0.393	0.252*	0.825
Min.	3.506	36.087	0.079	19.104	0.123	11.225	1.309*	0.139	0.039*	0.105
Bovine Liver
Avg.	1.865	50.146	0.04	22.428	0.06	14.871	0	0	0.001	11.045
Max.	2.247	52.94	0.041	25.723	0.063	16.978	0	0	0.001	14.319
Min.	1.482	47.352	0.036	19.349	0.055	12.899	0	0	0.001	8.051
Mouse
Avg.	1	15.763	0.075	6.32	0.061	7.751	0	0	0.007	1.142
Max.	1.324	16.911	0.088	7.123	0.068	9.295	0	0	0.007	1.503
Min.	0.677	14.617	0.058	5.563	0.051	6.34	0	0	0.006	0.819
Chrysomya rufifacies
Human Blood
Avg.	0.882	29.352	0.031	14.602	0.031	6.862	0.031*	0.851	0.031	6.011
Max.	1.235	30.441	0.042	15.82	0.042	8.469	0.042	1.117	0.042	6.881
Min.	0.529	28.264	0.019	13.433	0.019	5.351	0.019*	0.601	0.019	5.188
Bovine Blood
Avg.	0.579	21	0.029	10.853	0.029	6.268	0	0	0.029	3.124
Max.	0.844	21.823	0.04	11.679	0.04	7.568	0	0	0.04	3.963
Min.	0.315	20.176	0.016	10.057	0.016	5.048	0	0	0.016	2.339
Bovine Liver
Avg.	1.159	17.5	0.069	10.363	0.069	2.975	0.068*	0.135	0.069	3.398
Max.	1.541	18.3819	0.087	11.382	0.087	3.569	0.087*	0.178	0.087	4.031
Min.	0.776	16.617	0.048	9.391	0.048	2.424	0.048*	0.096	0.048	2.809
Mouse
Avg.	2.132	21.352	0.103	18.894	0.103	1.423	0.103*	0.268	0	0
Max.	2.426	22.558	0.111	21.029	0.111	2.811	0.111*	0.349	0	0
Min.	1.838	20.147	0.094	16.873	0.094	0.175	0.094*	0.195	0	0
* Indicates number calculated from spot type calculated to be less and one per fly.
